# Supplementary material for: Two mycenoid species of Leucoinocybe (Agaricales, Basidiomycota) from southern China
Source: MycoKeys. 2026 Mar 12;129:325–43. doi: 10.3897/mycokeys.129.174720 (PMC13003341; doi:10.3897/mycokeys.129.174720)
Supplement: XML Treatment for Leucoinocybe danxiashanensis [file mycokeys.129.174720-treatment1.xml]

<!DOCTYPE tp:taxon-treatment
  PUBLIC "-//TaxonX//DTD Taxonomic Treatment Publishing DTD v0 20100105//EN" "tax-treatment-NSO.dtd">
<tp:taxon-treatment xmlns:tp="http://www.plazi.org/taxpub"><tp:treatment-meta><kwd-group><label>Taxon classification</label><kwd>
              <named-content content-type="kingdom">Fungi</named-content>
            </kwd><kwd>
              <named-content content-type="order">Agaricales</named-content>
            </kwd><kwd>
              <named-content content-type="family">Porotheleaceae</named-content>
            </kwd></kwd-group><mixed-citation publication-type="journal"><person-group><name><surname>Xia</surname><given-names>Wen-Xiao</given-names></name><name><surname>Wang</surname><given-names>Chao-Qun</given-names></name><name><surname>Chen</surname><given-names>Xiang-Lian</given-names></name><name><surname>Sun</surname><given-names>Rui-Hua</given-names></name><name><surname>Fan</surname><given-names>Cun-Xiang</given-names></name><name><surname>Li</surname><given-names>Tai-Hui</given-names></name><name><surname>Deng</surname><given-names>Wang-Qiu</given-names></name><name><surname>Yue</surname><given-names>Hai-Mei</given-names></name><name><surname>Zhang</surname><given-names>Ming</given-names></name></person-group><article-title>Two mycenoid species of <italic><tp:taxon-name><tp:taxon-name-part taxon-name-part-type="genus" reg="Leucoinocybe">Leucoinocybe</tp:taxon-name-part></tp:taxon-name></italic> (<tp:taxon-name><tp:taxon-name-part taxon-name-part-type="order" reg="Agaricales">Agaricales</tp:taxon-name-part></tp:taxon-name>, <tp:taxon-name><tp:taxon-name-part taxon-name-part-type="phylum" reg="Basidiomycota">Basidiomycota</tp:taxon-name-part></tp:taxon-name>) from southern China</article-title><source>MycoKeys</source><day>12</day><month>03</month><year>2026</year><volume>129</volume><fpage>325</fpage><lpage>343</lpage><pub-id pub-id-type="doi">10.3897/mycokeys.129.174720</pub-id></mixed-citation></tp:treatment-meta><tp:nomenclature><tp:taxon-name><object-id xmlns:xlink="http://www.w3.org/1999/xlink" content-type="arpha" xlink:type="simple">09428AF0-3665-5F5D-9968-2C87DD4066DE</object-id>
                		<tp:taxon-name-part taxon-name-part-type="genus" reg="Leucoinocybe">Leucoinocybe</tp:taxon-name-part> <tp:taxon-name-part taxon-name-part-type="species" reg="danxiashanensis">danxiashanensis</tp:taxon-name-part>
                	
                		<object-id xmlns:xlink="http://www.w3.org/1999/xlink" xlink:type="simple">Fungal Names: FN 573015</object-id>
                	</tp:taxon-name><tp:taxon-authority>Ming Zhang, T.H. Li &amp; Xiang L. Chen</tp:taxon-authority><tp:taxon-status xmlns:xlink="http://www.w3.org/1999/xlink" xlink:type="simple">sp. nov.</tp:taxon-status><xref ref-type="fig" rid="F3">Figs 3</xref><xref ref-type="fig" rid="F4">, 4</xref><xref ref-type="fig" rid="F5">, 5</xref></tp:nomenclature><tp:treatment-sec><p>Chinese name:丹霞山白丝盖伞</p><fig id="F3" position="float" orientation="portrait"><object-id xmlns:xlink="http://www.w3.org/1999/xlink" content-type="doi" xlink:type="simple">10.3897/mycokeys.129.174720.figure3</object-id><object-id xmlns:xlink="http://www.w3.org/1999/xlink" content-type="arpha" xlink:type="simple">521A16F7-DD02-5B9A-80F3-1A177DBB48BE</object-id><label>Figure 3.</label><caption><p>Basidiomata of <italic><tp:taxon-name><tp:taxon-name-part taxon-name-part-type="genus" reg="Leucoinocybe">Leucoinocybe</tp:taxon-name-part> <tp:taxon-name-part taxon-name-part-type="species" reg="danxiashanensis">danxiashanensis</tp:taxon-name-part></tp:taxon-name></italic>. <bold>A</bold>. Collection <named-content xmlns:xlink="http://www.w3.org/1999/xlink" content-type="dwc:institutional_code" xlink:title="Guangdong Institute of Microbiology, Guangdong Academy of Sciences." xlink:href="https://scientific-collections.gbif.org/institution/032fe617-6963-4484-811f-5991ff32c275" xlink:type="simple">GDGM</named-content> 80114 (holotype); <bold>B</bold>. Collection <named-content xmlns:xlink="http://www.w3.org/1999/xlink" content-type="dwc:institutional_code" xlink:title="Guangdong Institute of Microbiology, Guangdong Academy of Sciences." xlink:href="https://scientific-collections.gbif.org/institution/032fe617-6963-4484-811f-5991ff32c275" xlink:type="simple">GDGM</named-content> 80184. Scale bars: 10 mm (<bold>A, B</bold>).</p></caption><graphic xmlns:xlink="http://www.w3.org/1999/xlink" xlink:href="mycokeys-129-325-g003.jpg" id="oo_1560238.jpg" position="float" orientation="portrait" xlink:type="simple"><uri content-type="original_file" xlink:type="simple">https://binary.pensoft.net/fig/1560238</uri></graphic></fig><fig id="F4" position="float" orientation="portrait"><object-id xmlns:xlink="http://www.w3.org/1999/xlink" content-type="doi" xlink:type="simple">10.3897/mycokeys.129.174720.figure4</object-id><object-id xmlns:xlink="http://www.w3.org/1999/xlink" content-type="arpha" xlink:type="simple">6ECEC459-0EE0-5D10-B291-31AB3F676192</object-id><label>Figure 4.</label><caption><p>Microscopic features of <italic><tp:taxon-name><tp:taxon-name-part taxon-name-part-type="genus" reg="Leucoinocybe">Leucoinocybe</tp:taxon-name-part> <tp:taxon-name-part taxon-name-part-type="species" reg="danxiashanensis">danxiashanensis</tp:taxon-name-part></tp:taxon-name></italic> (<named-content xmlns:xlink="http://www.w3.org/1999/xlink" content-type="dwc:institutional_code" xlink:title="Guangdong Institute of Microbiology, Guangdong Academy of Sciences." xlink:href="https://scientific-collections.gbif.org/institution/032fe617-6963-4484-811f-5991ff32c275" xlink:type="simple">GDGM</named-content> 80114). <bold>A</bold>. Basidiospores; <bold>B</bold>. Basidia; <bold>C, D</bold>. Cheilocystidia; <bold>E</bold>. Pileocystidia of pileipellis; <bold>F</bold>. Caulocystidia. The arrows indicate the cystidia. Scale bars: 10 μm (<bold>A, B</bold>); 20 μm (<bold>C–F</bold>).</p></caption><graphic xmlns:xlink="http://www.w3.org/1999/xlink" xlink:href="mycokeys-129-325-g004.jpg" id="oo_1560239.jpg" position="float" orientation="portrait" xlink:type="simple"><uri content-type="original_file" xlink:type="simple">https://binary.pensoft.net/fig/1560239</uri></graphic></fig><fig id="F5" position="float" orientation="portrait"><object-id xmlns:xlink="http://www.w3.org/1999/xlink" content-type="doi" xlink:type="simple">10.3897/mycokeys.129.174720.figure5</object-id><object-id xmlns:xlink="http://www.w3.org/1999/xlink" content-type="arpha" xlink:type="simple">2008C283-4F4D-5B9D-9F52-8DC91F072DC5</object-id><label>Figure 5.</label><caption><p>Line drawings of <italic><tp:taxon-name><tp:taxon-name-part taxon-name-part-type="genus" reg="Leucoinocybe">Leucoinocybe</tp:taxon-name-part> <tp:taxon-name-part taxon-name-part-type="species" reg="danxiashanensis">danxiashanensis</tp:taxon-name-part></tp:taxon-name></italic> (<named-content xmlns:xlink="http://www.w3.org/1999/xlink" content-type="dwc:institutional_code" xlink:title="Guangdong Institute of Microbiology, Guangdong Academy of Sciences." xlink:href="https://scientific-collections.gbif.org/institution/032fe617-6963-4484-811f-5991ff32c275" xlink:type="simple">GDGM</named-content> 80114). <bold>A</bold>. Basidiospores; <bold>B</bold>. Basidia; <bold>C</bold>. Cheilocystidia; <bold>D</bold>. Pileipellis; <bold>E</bold>. Stipitipelli. Scale bars: 10 μm (<bold>A, B</bold>); 20 μm (<bold>C–E</bold>).</p></caption><graphic xmlns:xlink="http://www.w3.org/1999/xlink" xlink:href="mycokeys-129-325-g005.jpg" id="oo_1560240.jpg" position="float" orientation="portrait" xlink:type="simple"><uri content-type="original_file" xlink:type="simple">https://binary.pensoft.net/fig/1560240</uri></graphic></fig></tp:treatment-sec><tp:treatment-sec sec-type="Diagnosis"><title>Diagnosis.</title><p><italic><tp:taxon-name><tp:taxon-name-part taxon-name-part-type="genus" reg="Leucoinocybe">Leucoinocybe</tp:taxon-name-part> <tp:taxon-name-part taxon-name-part-type="species" reg="danxiashanensis">danxiashanensis</tp:taxon-name-part></tp:taxon-name></italic> is characterized by its mycenoid basidiomata with umbonate at pileus center, sinuate to free lamellae, orange-white pubescence on the stipe surface, diverse cheilocystidia, and broadly elliptical basidiospores.</p></tp:treatment-sec><tp:treatment-sec sec-type="Holotype"><title>Holotype.</title><p>China • Guangdong Province: Shaoguan City, Renhua County, Danxiashan National Nature Reserve, on soil, elev. ca. 150 m, <named-content xmlns:xlink="http://www.w3.org/1999/xlink" content-type="dwc:verbatimCoordinates" xlink:type="simple">25°03'N, 113°45'E</named-content>, 17 September 2015, Ming Zhang (GDGM80114, holotype!).</p></tp:treatment-sec><tp:treatment-sec sec-type="Etymology"><title>Etymology.</title><p>The specific epithet “<tp:taxon-name><tp:taxon-name-part taxon-name-part-type="genus" reg="Leucoinocybe"/><tp:taxon-name-part taxon-name-part-type="species">danxiashanensis</tp:taxon-name-part></tp:taxon-name>” refers to the type locality, the Danxiashan National Nature Reserve in Guangdong Province of China.</p></tp:treatment-sec><tp:treatment-sec sec-type="Description"><title>Description.</title><p><bold><italic>Basidiomata</italic></bold> small, mycenoid. <bold><italic>Pileus</italic></bold> 7–22 mm wide, hemispherical to convex when young, becoming convex to nearly plane when mature, umbonate at center, surface dry, pubescent, smooth or with faint brown-striae at margin, brown (6E7) at center, light brown to brownish orange (6D5–5B4) towards margin; margin straight, slightly undulate. <bold><italic>Lamellae</italic></bold> sinuate to free, subdistant to distant, somewhat waxy, white (2A2) to cream when young, orange-white (4A3–5A2) with age, 2–4 mm wide, even at edge, often with 1–3 unequal lamellulae between two entire lamellae. <bold><italic>Stipe</italic></bold> 11–40 × 1.5–2.7 mm, central, cylindrical to subcylindrical, straight or curved, yellowish white (4A2) to grayish orange (5B4), cartilaginous, hollow, somewhat translucent, covered with orange-white (5A2) ﬁne pubescence or pruina; basal mycelium white. <bold><italic>Odor</italic></bold> and <bold><italic>taste</italic></bold> not distinctive.</p><p><bold><italic>Basidiospores</italic></bold> [40/3/3] 6.5–8.5 × 4.5–6.5 μm, L<sub>m</sub> = 7.41 ± 0.49 μm, W<sub>m</sub> = 5.51 ± 0.51 μm, Q = (1.15)1.17–1.45(1.5) μm, Q<sub>m</sub> = 1.35 ± 0.09, broadly elliptical to elliptical, thin-walled, smooth, guttulate, amyloid. <bold><italic>Basidia</italic></bold> 29–40 × 5–7 μm, clavate, hyaline, mostly 4-spored, rarely 2-spored, sterigmata 3–5 μm long, thin-walled. <bold><italic>Cheilocystidia</italic></bold> 45–120 × 7–23 µm, scattered, balloon-shaped, broadly conical, narrowly lageniform, narrowly utriform, fusoid or nearly cylindrical, sometimes with long pedicellate, thin-walled, hyaline. <bold><italic>Pleurocystidia</italic></bold> rare, similar to cheilocystidia. <bold><italic>Lamellar trama</italic></bold> regular to subregular, hyaline hyphae 5–25 μm wide, thin-walled. <bold><italic>Pileipellis</italic></bold> a cutis, made up of radially arranged hyaline or slightly pigmented thin-walled hyphae, 3–8 μm wide; <bold><italic>pileus trama</italic></bold> interwoven to subregular, hyaline hyphae 14.5–32 μm wide, thin-walled; <bold><italic>pileocystidia</italic></bold> 24–60 × 6–9 μm, clavate, fusoid to lageniform, thin-walled to slightly thick-walled, hyaline or pigmented by with brown intraparietal or encrusted pigment. <bold><italic>Stipitipellis</italic></bold> a cutis, made up of parallel, repent, thin-walled and hyaline hyphae 2–5 μm wide; <bold><italic>caulocystidia</italic></bold> 32–90 × 10–15 µm, numerous, often arising directly from the cutis hyphae, variable in shape, balloon-shaped, clavate, fusoid or lageniform with a long pedicellate neck, thin-walled to slightly thick-walled, hyaline. <bold><italic>Clamp connections</italic></bold> present.</p></tp:treatment-sec><tp:treatment-sec sec-type="Habitat and distribution"><title>Habitat and distribution.</title><p>Scattered or in small groups on moss bed or humus-rich soil mainly under bamboo groves, elev. 50–150 m, only known from the type locality in southern China.</p></tp:treatment-sec><tp:treatment-sec sec-type="Additional materials examined"><title>Additional materials examined.</title><p>China • Guangdong Province: Shaoguan City, Yinhua Town, Danxiashan National Nature Reserve, on soil, elev. ca. 121 m, <named-content xmlns:xlink="http://www.w3.org/1999/xlink" content-type="dwc:verbatimCoordinates" xlink:type="simple">25°01'N, 113°06'E</named-content>, 22 May 2020, Ming Zhang (GDGM79543); • Same location, elev. ca. 120 m, <named-content xmlns:xlink="http://www.w3.org/1999/xlink" content-type="dwc:verbatimCoordinates" xlink:type="simple">25°00'N, 113°68'E</named-content>, 26 May 2020, Ming Zhang (GDGM80113); Same location, elev. ca. 98 m, <named-content xmlns:xlink="http://www.w3.org/1999/xlink" content-type="dwc:verbatimCoordinates" xlink:type="simple">25°00'N, 113°68'E</named-content>, 28 May 2020, Ming Zhang (GDGM80184).</p></tp:treatment-sec><tp:treatment-sec sec-type="Notes"><title>Notes.</title><p>Morphologically, <italic><tp:taxon-name><tp:taxon-name-part taxon-name-part-type="genus" reg="Leucoinocybe">L.</tp:taxon-name-part> <tp:taxon-name-part taxon-name-part-type="species" reg="danxiashanensis">danxiashanensis</tp:taxon-name-part></tp:taxon-name></italic> is similar to <italic><tp:taxon-name><tp:taxon-name-part taxon-name-part-type="genus" reg="Leucoinocybe">L.</tp:taxon-name-part> <tp:taxon-name-part taxon-name-part-type="species" reg="sulcata">sulcata</tp:taxon-name-part></tp:taxon-name></italic>, they both share the common characters of brownish pileus. However, <italic><tp:taxon-name><tp:taxon-name-part taxon-name-part-type="genus" reg="Leucoinocybe">L.</tp:taxon-name-part> <tp:taxon-name-part taxon-name-part-type="species" reg="sulcata">sulcata</tp:taxon-name-part></tp:taxon-name></italic> is different in its more distinctly sulcate pileus, subdistant lamellae, glabrous stipe and smaller basidiospores (5–6.5 × 4–5.5 μm) (<xref ref-type="bibr" rid="B7">Deepna Latha et al. 2015</xref>). In addition, <italic><tp:taxon-name><tp:taxon-name-part taxon-name-part-type="genus" reg="Leucoinocybe">L.</tp:taxon-name-part> <tp:taxon-name-part taxon-name-part-type="species" reg="sulcata">sulcata</tp:taxon-name-part></tp:taxon-name></italic> grows on the bark of living <italic><tp:taxon-name><tp:taxon-name-part taxon-name-part-type="genus" reg="Hydnocarpus">Hydnocarpus</tp:taxon-name-part></tp:taxon-name></italic> (<tp:taxon-name><tp:taxon-name-part taxon-name-part-type="family" reg="Flacourtiaceae">Flacourtiaceae</tp:taxon-name-part></tp:taxon-name>) trees in the tropical region of India (<xref ref-type="bibr" rid="B7">Deepna Latha et al. 2015</xref>).</p><p>Phylogenetically (Figs <xref ref-type="fig" rid="F1">1</xref>, <xref ref-type="fig" rid="F2">2</xref>), <italic><tp:taxon-name><tp:taxon-name-part taxon-name-part-type="genus" reg="Leucoinocybe">Leucoinocybe</tp:taxon-name-part> <tp:taxon-name-part taxon-name-part-type="species" reg="danxiashanensis">danxiashanensis</tp:taxon-name-part></tp:taxon-name></italic> is closely related to <italic><tp:taxon-name><tp:taxon-name-part taxon-name-part-type="genus" reg="Leucoinocybe">L.</tp:taxon-name-part> <tp:taxon-name-part taxon-name-part-type="species" reg="papillata">papillata</tp:taxon-name-part></tp:taxon-name></italic>, both species have brown pileus and thin-walled cheilocystidia. However, <italic><tp:taxon-name><tp:taxon-name-part taxon-name-part-type="genus" reg="Leucoinocybe">L.</tp:taxon-name-part> <tp:taxon-name-part taxon-name-part-type="species" reg="papillata">papillata</tp:taxon-name-part></tp:taxon-name></italic>, originally described from Pakistan, is different from <italic><tp:taxon-name><tp:taxon-name-part taxon-name-part-type="genus" reg="Leucoinocybe">L.</tp:taxon-name-part> <tp:taxon-name-part taxon-name-part-type="species" reg="danxiashanensis">danxiashanensis</tp:taxon-name-part></tp:taxon-name></italic> in having narrower and off-white lamellae, smaller basidiospores (4.8–7.4 × 3.9–5.8 μm), thick-walled pileocystidia and caulocystidia (<xref ref-type="bibr" rid="B3">Cazabonne et al. 2025</xref>).</p></tp:treatment-sec><tp:treatment-sec><!--Section generated to contain objects referenced in tp:taxon-treatment.--><fig id="F1" position="float" orientation="portrait"><object-id xmlns:xlink="http://www.w3.org/1999/xlink" content-type="doi" xlink:type="simple">10.3897/mycokeys.129.174720.figure1</object-id><object-id xmlns:xlink="http://www.w3.org/1999/xlink" content-type="arpha" xlink:type="simple">199822E9-4385-5D77-8094-A00FE6100379</object-id><label>Figure 1.</label><caption><p>Maximum Likelihood analysis of the genus <italic><tp:taxon-name><tp:taxon-name-part taxon-name-part-type="genus" reg="Leucoinocybe">Leucoinocybe</tp:taxon-name-part></tp:taxon-name></italic> based on concatenated nrITS-LSU sequences. Sequences of <italic><tp:taxon-name><tp:taxon-name-part taxon-name-part-type="genus" reg="Mycena">Mycena</tp:taxon-name-part> <tp:taxon-name-part taxon-name-part-type="species" reg="purpureofusca">purpureofusca</tp:taxon-name-part></tp:taxon-name></italic> were selected as outgroups. Nodes were annotated with <abbrev xmlns:xlink="http://www.w3.org/1999/xlink" xlink:title="Maximum Likelihood" xlink:type="simple">ML</abbrev> bootstrap ≥ 75% and BPP ≥ 0.95. Holotypes are indicated as HT, and epitypes as ET. New sequences generated in this study were shown in bold.</p></caption><graphic xmlns:xlink="http://www.w3.org/1999/xlink" xlink:href="mycokeys-129-325-g001.jpg" id="oo_1560236.jpg" position="float" orientation="portrait" xlink:type="simple"><uri content-type="original_file" xlink:type="simple">https://binary.pensoft.net/fig/1560236</uri></graphic></fig><fig id="F2" position="float" orientation="portrait"><object-id xmlns:xlink="http://www.w3.org/1999/xlink" content-type="doi" xlink:type="simple">10.3897/mycokeys.129.174720.figure2</object-id><object-id xmlns:xlink="http://www.w3.org/1999/xlink" content-type="arpha" xlink:type="simple">F382391C-D142-56BE-8CBD-A852ABBB2F46</object-id><label>Figure 2.</label><caption><p>Maximum Likelihood analysis of the genus <italic><tp:taxon-name><tp:taxon-name-part taxon-name-part-type="genus" reg="Leucoinocybe">Leucoinocybe</tp:taxon-name-part></tp:taxon-name></italic> based on nrITS sequences. Sequences of <italic><tp:taxon-name><tp:taxon-name-part taxon-name-part-type="genus" reg="Mycena">Mycena</tp:taxon-name-part> <tp:taxon-name-part taxon-name-part-type="species" reg="purpureofusca">purpureofusca</tp:taxon-name-part></tp:taxon-name></italic> were selected as outgroup. Nodes were annotated with <abbrev xmlns:xlink="http://www.w3.org/1999/xlink" xlink:title="Maximum Likelihood" xlink:type="simple">ML</abbrev> bootstrap ≥ 75% and BPP ≥ 0.95. Holotypes are indicated as HT, and epitypes as ET. New sequences generated in this study were shown in bold.</p></caption><graphic xmlns:xlink="http://www.w3.org/1999/xlink" xlink:href="mycokeys-129-325-g002.jpg" id="oo_1560237.jpg" position="float" orientation="portrait" xlink:type="simple"><uri content-type="original_file" xlink:type="simple">https://binary.pensoft.net/fig/1560237</uri></graphic></fig></tp:treatment-sec><ref-list><ref id="B7"><mixed-citation xmlns:xlink="http://www.w3.org/1999/xlink" xlink:type="simple">Deepna Latha KP, Anil Raj KN, Sharafudheen SA, Manimohan P (2015) <italic><tp:taxon-name><tp:taxon-name-part taxon-name-part-type="genus">Clitocybula</tp:taxon-name-part> <tp:taxon-name-part taxon-name-part-type="species">sulcata</tp:taxon-name-part></tp:taxon-name></italic> – a new species from India. Phytotaxa 208(1): 63–69. <ext-link xlink:href="10.11646/phytotaxa.208.1.6" ext-link-type="doi" xlink:type="simple">https://doi.org/10.11646/phytotaxa.208.1.6</ext-link></mixed-citation></ref><ref id="B3"><mixed-citation xmlns:xlink="http://www.w3.org/1999/xlink" xlink:type="simple">Cazabonne J, Haelewaters D, Acar I, Alhomaidi E, Al Tami M, Aman N, Iliushin V, Aslam A, Bhatt L, Majeed M, Poudel R, Chaudhary S, Digra S, Dovana F, Dufossé L, Ferisin G, Ghafoor A, Hanif S, Ijaz H, Usman Muhammad (2025) Fungal Systematics and Evolution: FUSE 11. Sydowia: an international journal of mycology 77: 315–383. <ext-link xlink:href="10.12905/0380.sydowia77-2025-0315" ext-link-type="doi" xlink:type="simple">https://doi.org/10.12905/0380.sydowia77-2025-0315</ext-link></mixed-citation></ref></ref-list></tp:taxon-treatment>
