# Supplementary material for: Two mycenoid species of Leucoinocybe (Agaricales, Basidiomycota) from southern China
Source: MycoKeys. 2026 Mar 12;129:325–43. doi: 10.3897/mycokeys.129.174720 (PMC13003341; doi:10.3897/mycokeys.129.174720)
Supplement: XML Treatment for Leucoinocybe haizhuensis [file mycokeys.129.174720-treatment2.xml]

<!DOCTYPE tp:taxon-treatment
  PUBLIC "-//TaxonX//DTD Taxonomic Treatment Publishing DTD v0 20100105//EN" "tax-treatment-NSO.dtd">
<tp:taxon-treatment xmlns:tp="http://www.plazi.org/taxpub"><tp:treatment-meta><kwd-group><label>Taxon classification</label><kwd>
              <named-content content-type="kingdom">Fungi</named-content>
            </kwd><kwd>
              <named-content content-type="order">Agaricales</named-content>
            </kwd><kwd>
              <named-content content-type="family">Porotheleaceae</named-content>
            </kwd></kwd-group><mixed-citation publication-type="journal"><person-group><name><surname>Xia</surname><given-names>Wen-Xiao</given-names></name><name><surname>Wang</surname><given-names>Chao-Qun</given-names></name><name><surname>Chen</surname><given-names>Xiang-Lian</given-names></name><name><surname>Sun</surname><given-names>Rui-Hua</given-names></name><name><surname>Fan</surname><given-names>Cun-Xiang</given-names></name><name><surname>Li</surname><given-names>Tai-Hui</given-names></name><name><surname>Deng</surname><given-names>Wang-Qiu</given-names></name><name><surname>Yue</surname><given-names>Hai-Mei</given-names></name><name><surname>Zhang</surname><given-names>Ming</given-names></name></person-group><article-title>Two mycenoid species of <italic><tp:taxon-name><tp:taxon-name-part taxon-name-part-type="genus" reg="Leucoinocybe">Leucoinocybe</tp:taxon-name-part></tp:taxon-name></italic> (<tp:taxon-name><tp:taxon-name-part taxon-name-part-type="order" reg="Agaricales">Agaricales</tp:taxon-name-part></tp:taxon-name>, <tp:taxon-name><tp:taxon-name-part taxon-name-part-type="phylum" reg="Basidiomycota">Basidiomycota</tp:taxon-name-part></tp:taxon-name>) from southern China</article-title><source>MycoKeys</source><day>12</day><month>03</month><year>2026</year><volume>129</volume><fpage>325</fpage><lpage>343</lpage><pub-id pub-id-type="doi">10.3897/mycokeys.129.174720</pub-id></mixed-citation></tp:treatment-meta><tp:nomenclature><tp:taxon-name><object-id xmlns:xlink="http://www.w3.org/1999/xlink" content-type="arpha" xlink:type="simple">38BDA634-E8B3-5113-9996-526ACAC2CE1A</object-id>
                		<tp:taxon-name-part taxon-name-part-type="genus" reg="Leucoinocybe">Leucoinocybe</tp:taxon-name-part> <tp:taxon-name-part taxon-name-part-type="species" reg="haizhuensis">haizhuensis</tp:taxon-name-part>
                	
                		<object-id xmlns:xlink="http://www.w3.org/1999/xlink" xlink:type="simple">Fungal Names: FN 573016</object-id>
                	</tp:taxon-name><tp:taxon-authority>Ming Zhang, C.X. Fan &amp; W.X. Xia</tp:taxon-authority><tp:taxon-status xmlns:xlink="http://www.w3.org/1999/xlink" xlink:type="simple">sp. nov.</tp:taxon-status><xref ref-type="fig" rid="F6">Figs 6</xref><xref ref-type="fig" rid="F7">, 7</xref><xref ref-type="fig" rid="F8">, 8</xref></tp:nomenclature><tp:treatment-sec><p>Chinese name:海珠白丝盖伞</p><fig id="F6" position="float" orientation="portrait"><object-id xmlns:xlink="http://www.w3.org/1999/xlink" content-type="doi" xlink:type="simple">10.3897/mycokeys.129.174720.figure6</object-id><object-id xmlns:xlink="http://www.w3.org/1999/xlink" content-type="arpha" xlink:type="simple">7AA6A48C-0F40-5071-9F47-9E6BC5542058</object-id><label>Figure 6.</label><caption><p>Basidiomata of <italic><tp:taxon-name><tp:taxon-name-part taxon-name-part-type="genus" reg="Leucoinocybe">Leucoinocybe</tp:taxon-name-part> <tp:taxon-name-part taxon-name-part-type="species" reg="haizhuensis">haizhuensis</tp:taxon-name-part></tp:taxon-name></italic>. <bold>A, B</bold>. Collection <named-content xmlns:xlink="http://www.w3.org/1999/xlink" content-type="dwc:institutional_code" xlink:title="Guangdong Institute of Microbiology, Guangdong Academy of Sciences." xlink:href="https://scientific-collections.gbif.org/institution/032fe617-6963-4484-811f-5991ff32c275" xlink:type="simple">GDGM</named-content> 102360 (holotype); <bold>C</bold>. Collection <named-content xmlns:xlink="http://www.w3.org/1999/xlink" content-type="dwc:institutional_code" xlink:title="Guangdong Institute of Microbiology, Guangdong Academy of Sciences." xlink:href="https://scientific-collections.gbif.org/institution/032fe617-6963-4484-811f-5991ff32c275" xlink:type="simple">GDGM</named-content> 95340; <bold>D</bold>. Collection <named-content xmlns:xlink="http://www.w3.org/1999/xlink" content-type="dwc:institutional_code" xlink:title="Guangdong Institute of Microbiology, Guangdong Academy of Sciences." xlink:href="https://scientific-collections.gbif.org/institution/032fe617-6963-4484-811f-5991ff32c275" xlink:type="simple">GDGM</named-content> 99420. Scale bars: 10 mm (<bold>A–D</bold>).</p></caption><graphic xmlns:xlink="http://www.w3.org/1999/xlink" xlink:href="mycokeys-129-325-g006.jpg" id="oo_1560241.jpg" position="float" orientation="portrait" xlink:type="simple"><uri content-type="original_file" xlink:type="simple">https://binary.pensoft.net/fig/1560241</uri></graphic></fig><fig id="F7" position="float" orientation="portrait"><object-id xmlns:xlink="http://www.w3.org/1999/xlink" content-type="doi" xlink:type="simple">10.3897/mycokeys.129.174720.figure7</object-id><object-id xmlns:xlink="http://www.w3.org/1999/xlink" content-type="arpha" xlink:type="simple">41BFC1BF-2605-5897-AAF1-5D52EE065113</object-id><label>Figure 7.</label><caption><p>Microscopic features of <italic><tp:taxon-name><tp:taxon-name-part taxon-name-part-type="genus" reg="Leucoinocybe">Leucoinocybe</tp:taxon-name-part> <tp:taxon-name-part taxon-name-part-type="species" reg="haizhuensis">haizhuensis</tp:taxon-name-part></tp:taxon-name></italic> (<named-content xmlns:xlink="http://www.w3.org/1999/xlink" content-type="dwc:institutional_code" xlink:title="Guangdong Institute of Microbiology, Guangdong Academy of Sciences." xlink:href="https://scientific-collections.gbif.org/institution/032fe617-6963-4484-811f-5991ff32c275" xlink:type="simple">GDGM</named-content> 102360). <bold>A</bold>. Basidiospores; <bold>B</bold>. Basidia; <bold>C, D</bold>. Cheilocystidia; <bold>E</bold>. Pileocystidia of pileipellis; <bold>F</bold>. Caulocystidia. The arrows indicate cystidia. Scale bars: 10 μm (<bold>A–F</bold>).</p></caption><graphic xmlns:xlink="http://www.w3.org/1999/xlink" xlink:href="mycokeys-129-325-g007.jpg" id="oo_1560242.jpg" position="float" orientation="portrait" xlink:type="simple"><uri content-type="original_file" xlink:type="simple">https://binary.pensoft.net/fig/1560242</uri></graphic></fig><fig id="F8" position="float" orientation="portrait"><object-id xmlns:xlink="http://www.w3.org/1999/xlink" content-type="doi" xlink:type="simple">10.3897/mycokeys.129.174720.figure8</object-id><object-id xmlns:xlink="http://www.w3.org/1999/xlink" content-type="arpha" xlink:type="simple">CCB47ADC-20D3-5500-B1DB-1DF6D95A0336</object-id><label>Figure 8.</label><caption><p>Line drawings of <italic><tp:taxon-name><tp:taxon-name-part taxon-name-part-type="genus" reg="Leucoinocybe">Leucoinocybe</tp:taxon-name-part> <tp:taxon-name-part taxon-name-part-type="species" reg="haizhuensis">haizhuensis</tp:taxon-name-part></tp:taxon-name></italic> (<named-content xmlns:xlink="http://www.w3.org/1999/xlink" content-type="dwc:institutional_code" xlink:title="Guangdong Institute of Microbiology, Guangdong Academy of Sciences." xlink:href="https://scientific-collections.gbif.org/institution/032fe617-6963-4484-811f-5991ff32c275" xlink:type="simple">GDGM</named-content> 102360). <bold>A</bold>. Basidiospores; <bold>B</bold>. Basidia; <bold>C</bold>. Cheilocystidia; <bold>D</bold>. Pileipellis; <bold>E</bold>. Stipitipellis. Scale bars: 10 µm (<bold>A–E</bold>).</p></caption><graphic xmlns:xlink="http://www.w3.org/1999/xlink" xlink:href="mycokeys-129-325-g008.jpg" id="oo_1560243.jpg" position="float" orientation="portrait" xlink:type="simple"><uri content-type="original_file" xlink:type="simple">https://binary.pensoft.net/fig/1560243</uri></graphic></fig></tp:treatment-sec><tp:treatment-sec sec-type="Diagnosis"><title>Diagnosis.</title><p><italic><tp:taxon-name><tp:taxon-name-part taxon-name-part-type="genus" reg="Leucoinocybe">Leucoinocybe</tp:taxon-name-part> <tp:taxon-name-part taxon-name-part-type="species" reg="haizhuensis">haizhuensis</tp:taxon-name-part></tp:taxon-name></italic> is characterized by its very small basidiomata, brown to yellowish white pileus with finely pubescent on the surface, diverse shaped cheilocystidia, 2-spored basidia, elliptical to broadly elliptical and amyloid basidiospores (7–9 × 5–7 µm).</p></tp:treatment-sec><tp:treatment-sec sec-type="Holotype"><title>Holotype.</title><p>China • Guangdong Province: Guangzhou City, Haizhu National Wetland Park, elev. ca. 4 m, at <named-content xmlns:xlink="http://www.w3.org/1999/xlink" content-type="dwc:verbatimCoordinates" xlink:type="simple">23°3'35"N, 113°20'30"E</named-content>, 7 August 2025, Ruihua Sun and Xinyue Yang (<named-content xmlns:xlink="http://www.w3.org/1999/xlink" content-type="dwc:institutional_code" xlink:title="Guangdong Institute of Microbiology, Guangdong Academy of Sciences." xlink:href="https://scientific-collections.gbif.org/institution/032fe617-6963-4484-811f-5991ff32c275" xlink:type="simple">GDGM</named-content> 102360, holotype!).</p></tp:treatment-sec><tp:treatment-sec sec-type="Etymology"><title>Etymology.</title><p>The specific epithet “<tp:taxon-name><tp:taxon-name-part taxon-name-part-type="genus" reg="Leucoinocybe"/><tp:taxon-name-part taxon-name-part-type="species">haizhuensis</tp:taxon-name-part></tp:taxon-name>” refers to the type locality of this new taxon, the Haizhu Wetland Park in Guangdong Province of China.</p></tp:treatment-sec><tp:treatment-sec sec-type="Description"><title>Description.</title><p><bold><italic>Basidiomata</italic></bold> small, mycenoid. <bold><italic>Pileus</italic></bold> 3–8 mm broad, paraboloid, hemispherical to convex, slightly umbonate at center, surface dry, pruinose, chocolate brown, teak brown, burnt umber (6F6–8), brown (6E4–6), yellowish brown (6D5–8), light orange to pale orange (6B3–5) when young; usually light orange to pale orange (6B3–5) at center, pale orange, orange white to white (5A1–3) toward margin when aged; margin straight, undulate, with light yellow (3A4, 4A4) to pale yellow (3A3, 4A3) striations. <bold><italic>Lamellae</italic></bold> adnexed, subdistant to distant, even at edge, white (2A2) to cream, often with 1–3 unequal lamellulae between two entire lamellae. <bold><italic>Stipe</italic></bold> 2–25 × 0.3–0.6 mm, central, hollow, subcylindrical, translucent, fragile, chocolate brown, teak brown, burnt umber (6F6–8) to brown (6E4–6) when young, white (1A1) when aged, sometimes with brown (6E4–6) to light orange (5B3–4), obviously light orange (5B3–4) at the base, changing to negro to brownish gray (6F2–3) at age, densely pruinose; basal mycelium white. Odor and taste not recorded.</p><p><bold><italic>Basidiospores</italic></bold> [50/3/3] 7–9 × (5)5.5–7 μm, L<sub>m</sub> = 8.23 ± 0.58 µm, W<sub>m</sub> = 6.24 ± 0.42 µm, Q = (1.15)1.17–1.42(1.45), Q<sub>m</sub> = 1.32 ± 0.07, broadly elliptical to elliptical, thin-walled, smooth, hyaline in 5% KOH, guttulate, amyloid. <bold><italic>Basidia</italic></bold> (18.5)19–35(36.5) × 5.5–7.5(8) μm, clavate, thin-walled, yellowish white to hyaline, 2-spored, with sterigmata 2–7.5 µm long, sometimes with a white patch, clampless. <bold><italic>Cheilocystidia</italic></bold> 26–44 × 6.5–13.5 µm, distinct, ovoid, conical, broadly conical, fusiform, broadly fusiform to subcapitate, sometimes apex acuminate to acute, rarely rostrate, thin-walled, hyaline, clampless. <bold><italic>Pleurocystidia</italic></bold> absent. <bold><italic>Lamellar trama</italic></bold> regular to subregular, hyaline hyphae 12–27.5 μm wide, thin-walled, clamped. <bold><italic>Pileipellis</italic></bold> a cutis, composed of fusiform, irregular or subcylindrical hyphae 3–12 μm wide, smooth, thin-walled, yellow to yellowish brown, clamped; <bold><italic>pileocystidia</italic></bold> 22–50 × 6.5–21.5 μm, ellipsoid, obovoid, clavate, broadly clavate to utriform, thin-walled to slightly thick-walled, yellowish white to hyaline, clampless. <bold><italic>Stipitipellis</italic></bold> a cutis, 3.5–11 μm wide, occasionally upturned, smooth, thin-walled, hyaline, clamped; <bold><italic>caulocystidia</italic></bold> 15–147 × 3–8.5 μm, obovoid, clavate, broadly clavate to lanceolate, thin-walled to slightly thick-walled, hyaline, clampless.</p></tp:treatment-sec><tp:treatment-sec sec-type="Habit and distribution"><title>Habit and distribution.</title><p>Scattered or gregarious, living on <italic><tp:taxon-name><tp:taxon-name-part taxon-name-part-type="genus" reg="Mangifera">Mangifera</tp:taxon-name-part></tp:taxon-name></italic> trees in broad-leaved forests. Currently only known from the type locality in southwestern China.</p></tp:treatment-sec><tp:treatment-sec sec-type="Additional specimen examined"><title>Additional specimen examined.</title><p>China • Guangdong Province: Guangzhou City, Haizhu National Wetland Park, elev. ca. -2 m, at <named-content xmlns:xlink="http://www.w3.org/1999/xlink" content-type="dwc:verbatimCoordinates" xlink:type="simple">23°4'39"N, 113°20'4"E</named-content>, 29 April 2024, Ruihua Sun and Guorui Zhong (GDGM94606); • Same location, elev. ca. 7 m, at <named-content xmlns:xlink="http://www.w3.org/1999/xlink" content-type="dwc:verbatimCoordinates" xlink:type="simple">23°3'56"N, 113°20'30"E</named-content>, 22 August 2024, Ruihua Sun and Liuying An (GDGM95340); • Same location, elev. ca. 7 m, at <named-content xmlns:xlink="http://www.w3.org/1999/xlink" content-type="dwc:verbatimCoordinates" xlink:type="simple">23°9'9"N, 113°17'21"E</named-content>, 19 June 2025, Ruihua Sun and Guorui Zhong (GDGM99242); • Same location, elev. ca. 10 m, at <named-content xmlns:xlink="http://www.w3.org/1999/xlink" content-type="dwc:verbatimCoordinates" xlink:type="simple">23°4'48"N, 113°18'12"E</named-content>, 19 June 2025, Ruihua Sun and Xinyue Yang (GDGM99420).</p></tp:treatment-sec><tp:treatment-sec sec-type="Notes"><title>Notes.</title><p>Morphologically, <italic><tp:taxon-name><tp:taxon-name-part taxon-name-part-type="genus" reg="Leucoinocybe">L.</tp:taxon-name-part> <tp:taxon-name-part taxon-name-part-type="species" reg="lenta">lenta</tp:taxon-name-part></tp:taxon-name></italic> is similar to <italic><tp:taxon-name><tp:taxon-name-part taxon-name-part-type="genus" reg="Leucoinocybe">L.</tp:taxon-name-part> <tp:taxon-name-part taxon-name-part-type="species" reg="haizhuensis">haizhuensis</tp:taxon-name-part></tp:taxon-name></italic>. However, <italic><tp:taxon-name><tp:taxon-name-part taxon-name-part-type="genus" reg="Leucoinocybe">L.</tp:taxon-name-part> <tp:taxon-name-part taxon-name-part-type="species" reg="lenta">lenta</tp:taxon-name-part></tp:taxon-name></italic> can be distinguished from <italic><tp:taxon-name><tp:taxon-name-part taxon-name-part-type="genus" reg="Leucoinocybe">L.</tp:taxon-name-part> <tp:taxon-name-part taxon-name-part-type="species" reg="haizhuensis">haizhuensis</tp:taxon-name-part></tp:taxon-name></italic> by its mostly 4-spored basidia, smaller basidiospores (5.5–8 × 4–5.5 µm), thick-walled and larger pileocystidia (32–140 × 6–11 µm) and caulocystidia (50–150 × 6–16 µm) (<xref ref-type="bibr" rid="B1">Antonín et al. 2019</xref>; <xref ref-type="bibr" rid="B13">Kaygusuz et al. 2020</xref>; <xref ref-type="bibr" rid="B24">Na et al. 2024</xref>). The basidioma color of <italic><tp:taxon-name><tp:taxon-name-part taxon-name-part-type="genus" reg="Leucoinocybe">L.</tp:taxon-name-part> <tp:taxon-name-part taxon-name-part-type="species" reg="haizhuensis">haizhuensis</tp:taxon-name-part></tp:taxon-name></italic> is also similar to <italic><tp:taxon-name><tp:taxon-name-part taxon-name-part-type="genus" reg="Leucoinocybe">L.</tp:taxon-name-part> <tp:taxon-name-part taxon-name-part-type="species" reg="auricoma">auricoma</tp:taxon-name-part></tp:taxon-name></italic>. However, <italic><tp:taxon-name><tp:taxon-name-part taxon-name-part-type="genus" reg="Leucoinocybe">L.</tp:taxon-name-part> <tp:taxon-name-part taxon-name-part-type="species" reg="auricoma">auricoma</tp:taxon-name-part></tp:taxon-name></italic> differs by its larger basidiomata (pileus up to 25 mm broad), covered with orange to yellowish orange flocci on pileus surface and smaller basidiospores (5–7 × 3–4 µm) (<xref ref-type="bibr" rid="B29">Takahashi 1999</xref>).</p><p>In nrITS-LSU phylogenetic tree (Fig. <xref ref-type="fig" rid="F1">1</xref>), <italic><tp:taxon-name><tp:taxon-name-part taxon-name-part-type="genus" reg="Leucoinocybe">L.</tp:taxon-name-part> <tp:taxon-name-part taxon-name-part-type="species" reg="haizhuensis">haizhuensis</tp:taxon-name-part></tp:taxon-name></italic> is closely related to <italic><tp:taxon-name><tp:taxon-name-part taxon-name-part-type="genus" reg="Leucoinocybe">L.</tp:taxon-name-part> <tp:taxon-name-part taxon-name-part-type="species" reg="taniae">taniae</tp:taxon-name-part></tp:taxon-name></italic>, both species have convex pileus, variably shaped cystidia, and similar-sized basidiospores. However, <italic><tp:taxon-name><tp:taxon-name-part taxon-name-part-type="genus" reg="Leucoinocybe">L.</tp:taxon-name-part> <tp:taxon-name-part taxon-name-part-type="species" reg="taniae">taniae</tp:taxon-name-part></tp:taxon-name></italic>, originally described from Spain, is different from <italic><tp:taxon-name><tp:taxon-name-part taxon-name-part-type="genus" reg="Leucoinocybe">L.</tp:taxon-name-part> <tp:taxon-name-part taxon-name-part-type="species" reg="haizhuensis">haizhuensis</tp:taxon-name-part></tp:taxon-name></italic> in having larger basidiomata (pileus up to 15 mm broad), orange to reddish brown pileus, creamy or isabelline lamellae, brown to light orange stipe, 4-spored basidia (<xref ref-type="bibr" rid="B31">Vila 2002</xref>; <xref ref-type="bibr" rid="B1">Antonín et al. 2019</xref>). In nrITS phylogenetic tree (Fig. <xref ref-type="fig" rid="F2">2</xref>), this new species is placed within <italic><tp:taxon-name><tp:taxon-name-part taxon-name-part-type="genus" reg="Leucoinocybe">Leucoinocybe</tp:taxon-name-part></tp:taxon-name></italic> clade, forming a relatively independent clade, and is closely related to <italic><tp:taxon-name><tp:taxon-name-part taxon-name-part-type="genus" reg="Leucoinocybe">L.</tp:taxon-name-part> <tp:taxon-name-part taxon-name-part-type="species" reg="danxiashanensis">danxiashanensis</tp:taxon-name-part></tp:taxon-name></italic> and <italic><tp:taxon-name><tp:taxon-name-part taxon-name-part-type="genus" reg="Leucoinocybe">L.</tp:taxon-name-part> <tp:taxon-name-part taxon-name-part-type="species" reg="papillata">papillata</tp:taxon-name-part></tp:taxon-name></italic>. However, <italic><tp:taxon-name><tp:taxon-name-part taxon-name-part-type="genus" reg="Leucoinocybe">L.</tp:taxon-name-part> <tp:taxon-name-part taxon-name-part-type="species" reg="danxiashanensis">danxiashanensis</tp:taxon-name-part></tp:taxon-name></italic> is distinguished from <italic><tp:taxon-name><tp:taxon-name-part taxon-name-part-type="genus" reg="Leucoinocybe">L.</tp:taxon-name-part> <tp:taxon-name-part taxon-name-part-type="species" reg="haizhuensis">haizhuensis</tp:taxon-name-part></tp:taxon-name></italic> in having larger basidiomata (pileus 7–22 mm broad), light brown to brownish orange pileus, sinuate to free lamellae, narrower basidiospores (6.5–8.5 × 4.5–6.0 µm), and mostly 4-spored basidia; <italic><tp:taxon-name><tp:taxon-name-part taxon-name-part-type="genus" reg="Leucoinocybe">L.</tp:taxon-name-part> <tp:taxon-name-part taxon-name-part-type="species" reg="papillata">papillata</tp:taxon-name-part></tp:taxon-name></italic>, originally described from Pakistan, is different from <italic><tp:taxon-name><tp:taxon-name-part taxon-name-part-type="genus" reg="Leucoinocybe">L.</tp:taxon-name-part> <tp:taxon-name-part taxon-name-part-type="species" reg="haizhuensis">haizhuensis</tp:taxon-name-part></tp:taxon-name></italic> in having larger basidiomata (pileus up to 16 mm broad), campanulate with a distinct papilla, mustard brown to turning light brown pileus, sinuate lamellae, smaller basidiospores (4.8–7.4 × 3.9–5.8 µm) and absent cystidia (<xref ref-type="bibr" rid="B3">Cazabonne et al. 2025</xref>). Besides, <italic><tp:taxon-name><tp:taxon-name-part taxon-name-part-type="genus" reg="Leucoinocybe">L.</tp:taxon-name-part> <tp:taxon-name-part taxon-name-part-type="species" reg="danxiashanensis">danxiashanensis</tp:taxon-name-part></tp:taxon-name></italic> and <italic><tp:taxon-name><tp:taxon-name-part taxon-name-part-type="genus" reg="Leucoinocybe">L.</tp:taxon-name-part> <tp:taxon-name-part taxon-name-part-type="species" reg="papillata">papillata</tp:taxon-name-part></tp:taxon-name></italic> also differ in growing on forest soil, the ecological characteristic that clearly distinguishes them from <italic><tp:taxon-name><tp:taxon-name-part taxon-name-part-type="genus" reg="Leucoinocybe">L.</tp:taxon-name-part> <tp:taxon-name-part taxon-name-part-type="species" reg="haizhuensis">haizhuensis</tp:taxon-name-part></tp:taxon-name></italic>.</p></tp:treatment-sec><tp:treatment-sec><!--Section generated to contain objects referenced in tp:taxon-treatment.--><fig id="F1" position="float" orientation="portrait"><object-id xmlns:xlink="http://www.w3.org/1999/xlink" content-type="doi" xlink:type="simple">10.3897/mycokeys.129.174720.figure1</object-id><object-id xmlns:xlink="http://www.w3.org/1999/xlink" content-type="arpha" xlink:type="simple">199822E9-4385-5D77-8094-A00FE6100379</object-id><label>Figure 1.</label><caption><p>Maximum Likelihood analysis of the genus <italic><tp:taxon-name><tp:taxon-name-part taxon-name-part-type="genus" reg="Leucoinocybe">Leucoinocybe</tp:taxon-name-part></tp:taxon-name></italic> based on concatenated nrITS-LSU sequences. Sequences of <italic><tp:taxon-name><tp:taxon-name-part taxon-name-part-type="genus" reg="Mycena">Mycena</tp:taxon-name-part> <tp:taxon-name-part taxon-name-part-type="species" reg="purpureofusca">purpureofusca</tp:taxon-name-part></tp:taxon-name></italic> were selected as outgroups. Nodes were annotated with <abbrev xmlns:xlink="http://www.w3.org/1999/xlink" xlink:title="Maximum Likelihood" xlink:type="simple">ML</abbrev> bootstrap ≥ 75% and BPP ≥ 0.95. Holotypes are indicated as HT, and epitypes as ET. New sequences generated in this study were shown in bold.</p></caption><graphic xmlns:xlink="http://www.w3.org/1999/xlink" xlink:href="mycokeys-129-325-g001.jpg" id="oo_1560236.jpg" position="float" orientation="portrait" xlink:type="simple"><uri content-type="original_file" xlink:type="simple">https://binary.pensoft.net/fig/1560236</uri></graphic></fig><fig id="F2" position="float" orientation="portrait"><object-id xmlns:xlink="http://www.w3.org/1999/xlink" content-type="doi" xlink:type="simple">10.3897/mycokeys.129.174720.figure2</object-id><object-id xmlns:xlink="http://www.w3.org/1999/xlink" content-type="arpha" xlink:type="simple">F382391C-D142-56BE-8CBD-A852ABBB2F46</object-id><label>Figure 2.</label><caption><p>Maximum Likelihood analysis of the genus <italic><tp:taxon-name><tp:taxon-name-part taxon-name-part-type="genus" reg="Leucoinocybe">Leucoinocybe</tp:taxon-name-part></tp:taxon-name></italic> based on nrITS sequences. Sequences of <italic><tp:taxon-name><tp:taxon-name-part taxon-name-part-type="genus" reg="Mycena">Mycena</tp:taxon-name-part> <tp:taxon-name-part taxon-name-part-type="species" reg="purpureofusca">purpureofusca</tp:taxon-name-part></tp:taxon-name></italic> were selected as outgroup. Nodes were annotated with <abbrev xmlns:xlink="http://www.w3.org/1999/xlink" xlink:title="Maximum Likelihood" xlink:type="simple">ML</abbrev> bootstrap ≥ 75% and BPP ≥ 0.95. Holotypes are indicated as HT, and epitypes as ET. New sequences generated in this study were shown in bold.</p></caption><graphic xmlns:xlink="http://www.w3.org/1999/xlink" xlink:href="mycokeys-129-325-g002.jpg" id="oo_1560237.jpg" position="float" orientation="portrait" xlink:type="simple"><uri content-type="original_file" xlink:type="simple">https://binary.pensoft.net/fig/1560237</uri></graphic></fig></tp:treatment-sec><ref-list><ref id="B1"><mixed-citation xmlns:xlink="http://www.w3.org/1999/xlink" xlink:type="simple">Antonín V, Borovička J, Holec J, Piltaver A, Kolařík M (2019) Taxonomic update of <italic><tp:taxon-name><tp:taxon-name-part taxon-name-part-type="genus">Clitocybula</tp:taxon-name-part></tp:taxon-name></italic> sensu lato with a new generic classification. Fungal Biology 123(6): 431–447. <ext-link xlink:href="10.1016/j.funbio.2019.03.004" ext-link-type="doi" xlink:type="simple">https://doi.org/10.1016/j.funbio.2019.03.004</ext-link></mixed-citation></ref><ref id="B13"><mixed-citation xmlns:xlink="http://www.w3.org/1999/xlink" xlink:type="simple">Kaygusuz O, Ševčíková H, Battistin E, Türkekul İ (2020) A multi-gene molecular phylogeny regarding the two phylogenetically close genera <italic><tp:taxon-name><tp:taxon-name-part taxon-name-part-type="genus">Hydropus</tp:taxon-name-part></tp:taxon-name></italic> and <italic><tp:taxon-name><tp:taxon-name-part taxon-name-part-type="genus">Leucoinocybe</tp:taxon-name-part></tp:taxon-name></italic> (<tp:taxon-name><tp:taxon-name-part taxon-name-part-type="order">Agaricales</tp:taxon-name-part></tp:taxon-name>, <tp:taxon-name><tp:taxon-name-part taxon-name-part-type="phylum">Basidiomycota</tp:taxon-name-part></tp:taxon-name>), new for Turkey. Nova Hedwigia 111(3–4): 429–448. <ext-link xlink:href="10.1127/nova_hedwigia/2020/0601" ext-link-type="doi" xlink:type="simple">https://doi.org/10.1127/nova_hedwigia/2020/0601</ext-link></mixed-citation></ref><ref id="B24"><mixed-citation xmlns:xlink="http://www.w3.org/1999/xlink" xlink:type="simple">Na Q, Zeng H, Hu YP, Ding H, Binrong K, Zeng ZH, Liu CJ, Cheng XH, Ge YP (2024) Morphological and phylogenetic analyses reveal five new species of <tp:taxon-name><tp:taxon-name-part taxon-name-part-type="family">Porotheleaceae</tp:taxon-name-part></tp:taxon-name> (<tp:taxon-name><tp:taxon-name-part taxon-name-part-type="order">Agaricales</tp:taxon-name-part></tp:taxon-name>, <tp:taxon-name><tp:taxon-name-part taxon-name-part-type="phylum">Basidiomycota</tp:taxon-name-part></tp:taxon-name>) from China. MycoKeys 105: 49–95. <ext-link xlink:href="10.3897/mycokeys.105.118826" ext-link-type="doi" xlink:type="simple">https://doi.org/10.3897/mycokeys.105.118826</ext-link></mixed-citation></ref><ref id="B29"><mixed-citation xmlns:xlink="http://www.w3.org/1999/xlink" xlink:type="simple">Takahashi H (1999) <italic><tp:taxon-name><tp:taxon-name-part taxon-name-part-type="genus">Mycena</tp:taxon-name-part> <tp:taxon-name-part taxon-name-part-type="species">auricoma</tp:taxon-name-part></tp:taxon-name></italic>, a new species of <italic><tp:taxon-name><tp:taxon-name-part taxon-name-part-type="genus">Mycena</tp:taxon-name-part></tp:taxon-name></italic> section <italic>Radiatae</italic> from Japan, and <italic><tp:taxon-name><tp:taxon-name-part taxon-name-part-type="genus">Mycena</tp:taxon-name-part> <tp:taxon-name-part taxon-name-part-type="species">spinosissima</tp:taxon-name-part></tp:taxon-name></italic>, a new record in Japan. Mycoscience 40: 73–80. <ext-link xlink:href="10.1007/BF02465677" ext-link-type="doi" xlink:type="simple">https://doi.org/10.1007/BF02465677</ext-link></mixed-citation></ref><ref id="B31"><mixed-citation xmlns:xlink="http://www.w3.org/1999/xlink" xlink:type="simple">Vila J (2002) <italic><tp:taxon-name><tp:taxon-name-part taxon-name-part-type="genus">Clitocybula</tp:taxon-name-part> <tp:taxon-name-part taxon-name-part-type="species">taniae</tp:taxon-name-part></tp:taxon-name></italic> Vila, una nova espècie del litoral català. Revista Catalana de Micologia 24: 283–286.</mixed-citation></ref><ref id="B3"><mixed-citation xmlns:xlink="http://www.w3.org/1999/xlink" xlink:type="simple">Cazabonne J, Haelewaters D, Acar I, Alhomaidi E, Al Tami M, Aman N, Iliushin V, Aslam A, Bhatt L, Majeed M, Poudel R, Chaudhary S, Digra S, Dovana F, Dufossé L, Ferisin G, Ghafoor A, Hanif S, Ijaz H, Usman Muhammad (2025) Fungal Systematics and Evolution: FUSE 11. Sydowia: an international journal of mycology 77: 315–383. <ext-link xlink:href="10.12905/0380.sydowia77-2025-0315" ext-link-type="doi" xlink:type="simple">https://doi.org/10.12905/0380.sydowia77-2025-0315</ext-link></mixed-citation></ref></ref-list></tp:taxon-treatment>
